# Supplementary material for: Tuberculosis-Associated Scar Carcinoma in Lung Cancer: Clinicopathological and Radiological Features of a Fibrotic-Cavitary Phenotype in a Retrospective Observational Cohort
Source: Cancers (Basel). 2026 Jun 14;18(12):1935. doi: 10.3390/cancers18121935 (PMC13296693; doi:10.3390/cancers18121935)
Supplement: Supplementary file 1 [file cancers-18-01935-s001.zip]

Archive with 1 entries (1 files):
- cancers-4357480-supplementary.pdf
